# Supplementary material for: Impedance Spectroscopy as a Methodology to Evaluate the Reactivity of Metakaolin Based Geopolymers
Source: Materials (Basel). 2022 Nov 25;15(23):8387. doi: 10.3390/ma15238387 (PMC9740586; doi:10.3390/ma15238387)
Supplement: Supplementary file 1 [file materials-15-08387-s001.zip]

Archive with 1 entries (1 files):
- materials-1996177-supplementary.pdf
